# Supplementary material for: Metabolic and transcriptional effects of bazedoxifene/conjugated estrogens in a model of obesity-associated breast cancer risk
Source: JCI Insight. 2025 Mar 6;10(8):e182694. doi: 10.1172/jci.insight.182694 (PMC12016928; doi:10.1172/jci.insight.182694)
Supplement: Supporting data values [file jciinsight-10-182694-s135.xlsx]

## Sheet: 1B
grp	wt_gn_wk0	wt_gn_wk1	wt_gn_wk2	wt_gn_wk3	wt_gn_wk4	wt_gn_wk5	wt_gn_wk6	wt_gn_wk7	wt_gn_wk8
L	0	-4.49	-10.53	-4.43	-5.64	-5.33	-1.44	-0.09	-0.44
L	0	-3.005	0.455	-1.455	-1.94	-0.28	3.455	7.795	6.9
L	0	-2.375	2.705	4.75	3.57	2.875	3.54	-6.225	-10.01
L	0	0.565	-1.26	8.78	19.345	27.78	42.94	29.02	29.35
L	0	0.4	4.18	15.12	12.92	7.52	32.94	61.25	63.36
L	0	2.76	4.28	5.87	7.84	2.87	7.99	7.56	11.58
L+BZA/CE	0	4.905	5.69	8.58	4.85	5	8.28	1.54	14.28
L+BZA/CE	0	7.98	-3.43	-6.63	-8.64	-5.39	4.94	2.89	1.04
L+BZA/CE	0	7.89	9.73	-11.67	9.32	-9.75	-17.38	-10.17	-11.36
L+BZA/CE	0	-2.31	-2.68	-7.63	-8.03	-20.35	-4.96	-6.65	-0.52
L+BZA/CE	0	-4.07	-6.08	-12.83	-9.33	-10.46	-5.34	-15.16	-20.57
L+BZA/CE	0	1.23	-8.64	-10.93	-18.17	-15.33	-18.43	-16.3	-14.93
L+BZA/CE	0	0.37	-2.12	-5.45	-2.07	-6.56	-7.67	-10.65	-12.82
L+BZA/CE	0	-2.375	-5.24	-5.785	-7.65	-4.875	-4.935	-2.92	-1.67
Ob	0	2.16	4.38	2.51	10.08	7.65	20.4	16.41	30.24
Ob	0	28.6	36.74	50.09	31.69	35.13	52.42	34.14	19.67
Ob	0	-1.59	10.19	16.28	28.74	22.06	37.08	46.65	51.36
Ob	0	17.215	21.4	35.025	47.855	57.48	66.41	83.015	84.14
Ob	0	6.75	5.625	2.4	11.025	4.355	9.265	22.015	26.165
Ob	0	0.405	0.415	9.265	10.785	15.965	25.84	22.63	23.77
Ob	0	-1.98	0.04	2.03	0.53	-0.92	1.11	4.92	0.48
Ob	0	14.06	4.62	13.54	9.69	15.07	5.97	10.4	20.92
Ob+BZA/CE	0	-9.83	-20.17	-23.64	-25.24	-25.39	-29.07	-28.87	-27.4
Ob+BZA/CE	0	-4.01	-11.1	-14.27	-16.73	-20.55	-18.45	-19.83	-19.85
Ob+BZA/CE	0	9.105	12.015	-0.44	-35.18	-54.65	-60.87	-59.13	-66.29
Ob+BZA/CE	0	0.23	-5.42	-13.22	-19.88	-23.67	-28.75	-23.33	-27.65
Ob+BZA/CE	0	-19.465	-45.375	-59.205	-68.255	-72.76	-78.685	-74.14	-73.33
Ob+BZA/CE	0	3.6	-3.14	-5.35	-15.13	-12.8	-14.25	-12.87	-11.08
Ob+BZA/CE	0	10.84	12.55	-2.19	-16.77	-21.91	-32.89	-35.57	-37.63
Ob+BZA/CE	0	-11.17	-33.82	-21.1	-24.62	-29.2	-28.36	-22.11	-16.86
Ob+BZA/CE	0	-4.405	-6.365	-10.185	-10.845	-11.665	-12.45	-21.86	-34.62

## Sheet: 1C
grp	pFat_0	pFat_4Wk	pFat_SAC
L	19.7695	18.6215	19.1887
L	24.1421	24.634	25.9503
L	16.425	16.901	14.9454
L	20.7858	19.7202	16.6662
L	22.8248	24.2859	30.3525
L	20.9453	20.925	20.9628
L+BZA/CE	21.7684	16.724	15.948
L+BZA/CE	24.048	20.7822	23.0504
L+BZA/CE	20.1409	15.1491	13.8782
L+BZA/CE	21.3292	15.2601	14.2798
L+BZA/CE	21.8267	18.1543	16.5173
L+BZA/CE	22.8991	17.6114	15.8914
L+BZA/CE	22.9218	17.2568	15.7308
L+BZA/CE	11.2531	8.49709	8.45686
Ob	27.4738	28.0541	28.8359
Ob	34.437	35.4584	33.2703
Ob	34.4184	34.1664	36.1917
Ob	44.6736	46.2051	47.8355
Ob	31.9328	31.578	34.5946
Ob	37.7771	37.8926	38.7787
Ob	30.7752	30.9685	30.2349
Ob	33.3795	32.0248	32.9202
Ob+BZA/CE	33.6726	23.8904	22.3879
Ob+BZA/CE	31.5363	25.0868	23.7938
Ob+BZA/CE	31.969	25.1033	20.6867
Ob+BZA/CE	34.914	30.9804	30.2445
Ob+BZA/CE	40.7692	31.3223	29.9858
Ob+BZA/CE	26.5512	22.1691	20.6121
Ob+BZA/CE	32.9459	28.164	24.8552
Ob+BZA/CE	35.4826	30.6964	30.9122
Ob+BZA/CE	29.5916	25.7106	23.7935

## Sheet: 1D
grp	MG_weight (g)
L	1.6012
L	2.6468
L	1.3702
L	1.9272
L	5.2713
L	1.6317
L+BZA/CE	1.6885
L+BZA/CE	3.7652
L+BZA/CE	1.2169
L+BZA/CE	1.6438
L+BZA/CE	1.3114
L+BZA/CE	2.1088
L+BZA/CE	1.7995
L+BZA/CE	0.9693
Ob	3.1117
Ob	3.6307
Ob	5.9524
Ob	3.9481
Ob	5.2668
Ob	3.061
Ob	2.8347
Ob+BZA/CE	2.2704
Ob+BZA/CE	2.2506
Ob+BZA/CE	2.1467
Ob+BZA/CE	2.7914
Ob+BZA/CE	4.1341
Ob+BZA/CE	2.4967
Ob+BZA/CE	2.4758
Ob+BZA/CE	3.4168
Ob+BZA/CE	2.1877

## Sheet: 1E
grp	Gonadal_Fat_g
L	11.3339
L	14.7804
L	6.6537
L	8.8227
L	18.9328
L	10.5629
L+BZA/CE	14.6922
L+BZA/CE	4.7364
L+BZA/CE	4.4169
L+BZA/CE	9.4819
L+BZA/CE	11.8825
L+BZA/CE	9.171
L+BZA/CE	9.2578
L+BZA/CE	5.4911
Ob	20.6745
Ob	16.3074
Ob	20.4177
Ob	26.3745
Ob	19.7563
Ob	15.8805
Ob	18.9928
Ob	20.2806
Ob+BZA/CE	12.2694
Ob+BZA/CE	13.6649
Ob+BZA/CE	20.2498
Ob+BZA/CE	17.345
Ob+BZA/CE	13.6588
Ob+BZA/CE	11.7457
Ob+BZA/CE	15.2778
Ob+BZA/CE	19.9076
Ob+BZA/CE	12.6548

## Sheet: 1F
grp	visc_fat_g
L	8.5031
L	15.3242
L	5.6114
L	10.1173
L	25.8676
L	11.1573
L+BZA/CE	10.37
L+BZA/CE	18.8512
L+BZA/CE	17.333
L+BZA/CE	8.3054
L+BZA/CE	11.1204
L+BZA/CE	9.742
L+BZA/CE	8.2458
L+BZA/CE	6.2225
Ob	31.8655
Ob	22.1186
Ob	35.8581
Ob	44.4721
Ob	23.4994
Ob	43.8513
Ob	19.6827
Ob	19.2371
Ob+BZA/CE	12.5409
Ob+BZA/CE	18.4474
Ob+BZA/CE	16.8199
Ob+BZA/CE	24.9919
Ob+BZA/CE	25.0708
Ob+BZA/CE	8.6745
Ob+BZA/CE	19.6164
Ob+BZA/CE	18.6649
Ob+BZA/CE	--

## Sheet: 1G
grp	Lean_mass_sac_g
L	189.4
L	228.46
L	188.28
L	265.3
L	249.43
L	187.29
L+BZA/CE	281.9
L+BZA/CE	294.52
L+BZA/CE	288.95
L+BZA/CE	228.19
L+BZA/CE	243.53
L+BZA/CE	236.73
L+BZA/CE	213.08
L+BZA/CE	238.11
Ob	255.81
Ob	245.55
Ob	305.48
Ob	277.36
Ob	230.92
Ob	270.68
Ob	218.9
Ob	240.67
Ob+BZA/CE	205.06
Ob+BZA/CE	231.56
Ob+BZA/CE	309.71
Ob+BZA/CE	243.19
Ob+BZA/CE	250.65
Ob+BZA/CE	224.13
Ob+BZA/CE	226.07
Ob+BZA/CE	252.52
Ob+BZA/CE	227.23

## Sheet: IH
grp	avgEI_kcal_wk1_2	avgEI_kcal_wk3_4	avgEI_kcal_wk5_6	avgEI_kcal_wk7_8
L	257.088	321.149		258.538
L	379.02	366.912		372.856
L	319.56	291.648	298.704	256.713
L	369.9	443.184		347.102
L	343.512	369.04	421.688	498.241
L	335.44	357.252	345.553	328.74
L+BZA/CE		363.72	374.412
L+BZA/CE	428.76	432.544	466.4	401.781
L+BZA/CE		469.308	390.558
L+BZA/CE			317.688	258.485
L+BZA/CE	326.656		422.28	305.536
L+BZA/CE	317.496	301.258		278.712
L+BZA/CE	283.032		315.504	297.878
L+BZA/CE	314.316	311.696	351.912	304.776
Ob	388.968	411.712	410.96	423.44
Ob	534.363		458.784	329.29
Ob	416.168		458.328	528.631
Ob	555.324	492.374	485.172	463.421
Ob	463.644	493.136	401.04	508.694
Ob	441.396	462.448	507.896	441.33
Ob	339.448		350.256	347.135
Ob		357.252	380.514
Ob+BZA/CE	199.68		286.848	321.171
Ob+BZA/CE	279.336	357.034		266.791
Ob+BZA/CE	409.416	260.938		300.678
Ob+BZA/CE	302.568		345.672	367.791
Ob+BZA/CE	300.726	343.392		366.87
Ob+BZA/CE	323.76	328.877		251.863
Ob+BZA/CE	419.088	234.752	297.496	339.696
Ob+BZA/CE		307.44	356.952
Ob+BZA/CE	300.594	308.784		249.962

## Sheet: 1I
grp	avgFE_wk1_2	avgFE_wk3_4	avgFE_wk5_6	avgFE_wk7_8
L	-20.5611	-3.76772		1.79303
L	0.407916	-1.32184		4.83294
L	3.80914	-4.04597	-0.0297334	-26.4587
L	-2.03438	23.8389		-22.7426
L	6.0525	-5.96141	21.9412	29.9491
L	6.36123	5.51431	-0.192812	5.7455
L+BZA/CE		-10.2551	4.46265
L+BZA/CE	-6.42781	-4.64693	14.6105	-4.86988
L+BZA/CE		44.7254	-34.99
L+BZA/CE			4.99681	13.0268
L+BZA/CE	-9.37913		3.77744	-25.6404
L+BZA/CE	-14.7181	-24.0326		6.23773
L+BZA/CE	-3.98671		-9.10963	-8.63341
L+BZA/CE	-8.43035	-5.98339	3.94776	5.50519
Ob	5.63677	18.3866	13.4744	6.3646
Ob	38.3569		21.3279	-49.9355
Ob	12.0288		9.04751	13.4627
Ob	20.2064	26.0574	19.1171	15.9878
Ob	6.16918	17.4901	-0.711186	16.9052
Ob	0.465991	3.28686	14.8006	-2.69659
Ob	-0.291965		0.795492	-1.12597
Ob		-10.7767	-3.47113
Ob+BZA/CE	-50.5835		-6.73952	2.5337
Ob+BZA/CE	-20.3382	-6.89011		-2.78584
Ob+BZA/CE	15.4954	-133.135		-16.3392
Ob+BZA/CE	-9.74599		-12.7767	2.16301
Ob+BZA/CE	-82.225	-26.3547		6.60449
Ob+BZA/CE	-5.29365	-29.7376		6.33664
Ob+BZA/CE	14.9357	-62.1081	-27.8411	-6.99645
Ob+BZA/CE		-11.4494	-6.16354
Ob+BZA/CE	-10.2223	-2.13742		-31.0294

## Sheet: 2A
grp	glucose_sac_mM
L	12
L	11
L	9.7
L	9.6
L	10.6
L	15.9
L+BZA/CE	12
L+BZA/CE	11.4
L+BZA/CE	9.9
L+BZA/CE	8.7
L+BZA/CE	9.3
L+BZA/CE	9.5
L+BZA/CE	9
L+BZA/CE	9.9
Ob	11.4
Ob	9.8
Ob	11.2
Ob	12
Ob	10.5
Ob	12.5
Ob	11.4
Ob	9.5
Ob+BZA/CE	9.598
Ob+BZA/CE	10.4
Ob+BZA/CE	13.426
Ob+BZA/CE	9.9
Ob+BZA/CE	9.4
Ob+BZA/CE	9.5
Ob+BZA/CE	10.3
Ob+BZA/CE	8.7
Ob+BZA/CE	8.1

## Sheet: 2B
grp	insulin_sac_pM
L	66.8966
L	53.2759
L	13.4483
L	51.8793
L	135.603
L	18.3103
L+BZA/CE	71.0345
L+BZA/CE	100.879
L+BZA/CE	93.8793
L+BZA/CE	31.1897
L+BZA/CE	28.1552
L+BZA/CE	79.6552
L+BZA/CE	41.2931
L+BZA/CE	55.069
Ob	103.103
Ob	117.069
Ob	170.517
Ob	432.276
Ob	157.759
Ob	204.466
Ob	35
Ob	120.293
Ob+BZA/CE
Ob+BZA/CE	51.2069
Ob+BZA/CE	206.552
Ob+BZA/CE	95.6897
Ob+BZA/CE	288.448
Ob+BZA/CE	129.31
Ob+BZA/CE	82.5862
Ob+BZA/CE	75.1724
Ob+BZA/CE	53.1034

[truncated: 20 more sheets: 2C, 2D, 2E, 2F, 2G, 2H, 2I, 2J, 3A, 3B, 3C, 3D, 3E, 4A, 4B, 4C, 4D, 4E, 5A, 5B]
